# Supplementary material for: Robust SiO2–Al2O3/Agarose Composite Aerogel Beads with Outstanding Thermal Insulation Based on Coal Gangue
Source: Gels. 2022 Mar 6;8(3):165. doi: 10.3390/gels8030165 (PMC8952686; doi:10.3390/gels8030165)
Supplement: Supplementary file 1 [file gels-08-00165-s001.zip]

Archive with 1 entries (1 files):
- gels-1599545-supplementary.pdf
